# Supplementary material for: Effects of sex and chronic cigarette smoke exposure on the mouse cecal microbiome
Source: PLoS One. 2020 Apr 6;15(4):e0230932. doi: 10.1371/journal.pone.0230932 (PMC7135149; doi:10.1371/journal.pone.0230932)
Supplement: S1 Dataset — (XLSX) [file pone.0230932.s019.xlsx]

## Sheet: Alfa-cecal6m-full
SampleID	Smoking_Status	Sex	Group	Richness	Shannon_Index	Evenness	Faith_PD
Cecal-6m-CF1	Control	Female	CF	175	6.00593	0.806034	12.4117
Cecal-6m-CF10	Control	Female	CF	150	5.93717	0.821319	11.1657
Cecal-6m-CF2	Control	Female	CF	196	6.28783	0.825747	13.6546
Cecal-6m-CF3	Control	Female	CF	181	6.25211	0.833631	11.4096
Cecal-6m-CF4	Control	Female	CF	223	5.83262	0.747686	14.2459
Cecal-6m-CF5	Control	Female	CF	237	6.64366	0.842169	14.368
Cecal-6m-CF6	Control	Female	CF	172	5.95324	0.801647	12.3354
Cecal-6m-CF7	Control	Female	CF	169	5.76501	0.778962	13.1207
Cecal-6m-CF8	Control	Female	CF	172	5.39695	0.726738	12.4394
Cecal-6m-CF9	Control	Female	CF	152	5.71041	0.787868	12.2973
Cecal-6m-CM1	Control	Male	CM	111	5.62163	0.82739	8.97088
Cecal-6m-CM10	Control	Male	CM	211	5.84987	0.757648	14.0352
Cecal-6m-CM2	Control	Male	CM	142	5.9436	0.831301	9.42398
Cecal-6m-CM3	Control	Male	CM	165	5.71261	0.775503	12.2283
Cecal-6m-CM4	Control	Male	CM	197	5.59841	0.734502	13.734
Cecal-6m-CM5	Control	Male	CM	177	5.96161	0.798329	12.5324
Cecal-6m-CM6	Control	Male	CM	180	5.33627	0.712276	13.0057
Cecal-6m-CM7	Control	Male	CM	180	6.01701	0.80314	12.3013
Cecal-6m-CM8	Control	Male	CM	139	5.59393	0.785782	11.9121
Cecal-6m-CM9	Control	Male	CM	184	5.31362	0.706264	13.1626
Cecal-6m-COF1	Control	Ov Female	COF	185	5.74765	0.76316	12.2357
Cecal-6m-COF10	Control	Ov Female	COF	127	5.19616	0.743511	10.4607
Cecal-6m-COF2	Control	Ov Female	COF	204	6.38919	0.832747	12.6477
Cecal-6m-COF3	Control	Ov Female	COF	187	5.60985	0.743332	13.0152
Cecal-6m-COF4	Control	Ov Female	COF	167	4.92115	0.666487	11.4838
Cecal-6m-COF5	Control	Ov Female	COF	205	5.78098	0.752782	12.4661
Cecal-6m-COF6	Control	Ov Female	COF	201	5.74439	0.750798	12.7629
Cecal-6m-COF7	Control	Ov Female	COF	185	6.11172	0.8115	12.2322
Cecal-6m-COF8	Control	Ov Female	COF	186	5.65093	0.749544	12.1612
Cecal-6m-COF9	Control	Ov Female	COF	164	5.12291	0.696279	11.6598
Cecal-6m-SF1	Smoke-Exposed	Female	SF	197	6.13999	0.805556	12.6559
Cecal-6m-SF10	Smoke-Exposed	Female	SF	151	5.68038	0.784756	11.0896
Cecal-6m-SF2	Smoke-Exposed	Female	SF	158	6.01985	0.82421	11.1619
Cecal-6m-SF3	Smoke-Exposed	Female	SF	161	5.28046	0.720301	12.7081
Cecal-6m-SF4	Smoke-Exposed	Female	SF	160	5.89511	0.805131	11.5819
Cecal-6m-SF5	Smoke-Exposed	Female	SF	176	5.99066	0.803099	13.0143
Cecal-6m-SF6	Smoke-Exposed	Female	SF	191	6.07783	0.802097	12.5737
Cecal-6m-SF7	Smoke-Exposed	Female	SF	180	6.34764	0.847272	12.7405
Cecal-6m-SF8	Smoke-Exposed	Female	SF	194	6.03787	0.794465	12.4619
Cecal-6m-SF9	Smoke-Exposed	Female	SF	194	6.0553	0.796759	12.4322
Cecal-6m-SM1	Smoke-Exposed	Male	SM	177	5.76329	0.771773	12.1718
Cecal-6m-SM10	Smoke-Exposed	Male	SM	146	4.65168	0.646981	12.9726
Cecal-6m-SM2	Smoke-Exposed	Male	SM	167	4.93018	0.667711	12.0658
Cecal-6m-SM3	Smoke-Exposed	Male	SM	193	6.03028	0.794246	12.7921
Cecal-6m-SM4	Smoke-Exposed	Male	SM	152	5.07649	0.700405	11.458
Cecal-6m-SM5	Smoke-Exposed	Male	SM	159	5.47318	0.74843	12.2462
Cecal-6m-SM6	Smoke-Exposed	Male	SM	182	5.39967	0.719209	12.9585
Cecal-6m-SM7	Smoke-Exposed	Male	SM	146	5.41818	0.75359	12.1221
Cecal-6m-SM8	Smoke-Exposed	Male	SM	155	5.36029	0.736695	12.8234
Cecal-6m-SM9	Smoke-Exposed	Male	SM	166	5.71458	0.774854	12.7908
Cecal-6m-SOF1	Smoke-Exposed	Ov Female	SOF	155	5.3651	0.737357	11.593
Cecal-6m-SOF2	Smoke-Exposed	Ov Female	SOF	194	6.0089	0.790654	13.5714
Cecal-6m-SOF3	Smoke-Exposed	Ov Female	SOF	149	5.76385	0.798409	10.741
Cecal-6m-SOF4	Smoke-Exposed	Ov Female	SOF	177	4.7145	0.631326	13.5131
Cecal-6m-SOF5	Smoke-Exposed	Ov Female	SOF	190	5.34561	0.706171	12.7287
Cecal-6m-SOF6	Smoke-Exposed	Ov Female	SOF	191	5.63138	0.743178	14.1762
Cecal-6m-SOF7	Smoke-Exposed	Ov Female	SOF	173	5.52388	0.742993	12.6569
Cecal-6m-SOF8	Smoke-Exposed	Ov Female	SOF	157	5.40264	0.740633	11.8718
