# Supplementary material for: Effects of sex and chronic cigarette smoke exposure on the mouse cecal microbiome
Source: PLoS One. 2020 Apr 6;15(4):e0230932. doi: 10.1371/journal.pone.0230932 (PMC7135149; doi:10.1371/journal.pone.0230932)
Supplement: S2 Dataset — (XLSX) [file pone.0230932.s020.xlsx]

## Sheet: Cecal6m_Genus_RA
SampleID	Smoking_Status	Sex	Group	Relative_Abundance_Alistipes_%
Cecal-6m-CF1	Control	Female	CF	4.12209
Cecal-6m-CF10	Control	Female	CF	3.60254
Cecal-6m-CF2	Control	Female	CF	8.34121
Cecal-6m-CF3	Control	Female	CF	4.42385
Cecal-6m-CF4	Control	Female	CF	2.44349
Cecal-6m-CF5	Control	Female	CF	5.77741
Cecal-6m-CF6	Control	Female	CF	8.9933
Cecal-6m-CF7	Control	Female	CF	7.29995
Cecal-6m-CF8	Control	Female	CF	5.20262
Cecal-6m-CF9	Control	Female	CF	10.2244
Cecal-6m-CM1	Control	Male	CM	8.08774
Cecal-6m-CM10	Control	Male	CM	2.65511
Cecal-6m-CM2	Control	Male	CM	11.7219
Cecal-6m-CM3	Control	Male	CM	9.01194
Cecal-6m-CM4	Control	Male	CM	4.94362
Cecal-6m-CM5	Control	Male	CM	8.38776
Cecal-6m-CM6	Control	Male	CM	4.38158
Cecal-6m-CM7	Control	Male	CM	5.54355
Cecal-6m-CM8	Control	Male	CM	7.51785
Cecal-6m-CM9	Control	Male	CM	10.2824
Cecal-6m-COF1	Control	Ov Female	COF	2.38641
Cecal-6m-COF10	Control	Ov Female	COF	4.73505
Cecal-6m-COF2	Control	Ov Female	COF	9.22566
Cecal-6m-COF3	Control	Ov Female	COF	8.86547
Cecal-6m-COF4	Control	Ov Female	COF	2.37256
Cecal-6m-COF5	Control	Ov Female	COF	8.41751
Cecal-6m-COF6	Control	Ov Female	COF	9.78401
Cecal-6m-COF7	Control	Ov Female	COF	7.75904
Cecal-6m-COF8	Control	Ov Female	COF	8.65001
Cecal-6m-COF9	Control	Ov Female	COF	5.68147
Cecal-6m-SF1	Smoke-Exposed	Female	SF	2.98068
Cecal-6m-SF10	Smoke-Exposed	Female	SF	5.01257
Cecal-6m-SF2	Smoke-Exposed	Female	SF	3.12288
Cecal-6m-SF3	Smoke-Exposed	Female	SF	2.09722
Cecal-6m-SF4	Smoke-Exposed	Female	SF	4.80623
Cecal-6m-SF5	Smoke-Exposed	Female	SF	3.68189
Cecal-6m-SF6	Smoke-Exposed	Female	SF	4.82852
Cecal-6m-SF7	Smoke-Exposed	Female	SF	1.02822
Cecal-6m-SF8	Smoke-Exposed	Female	SF	2.96166
Cecal-6m-SF9	Smoke-Exposed	Female	SF	3.47988
Cecal-6m-SM1	Smoke-Exposed	Male	SM	7.53289
Cecal-6m-SM10	Smoke-Exposed	Male	SM	1.62943
Cecal-6m-SM2	Smoke-Exposed	Male	SM	2.26535
Cecal-6m-SM3	Smoke-Exposed	Male	SM	1.45615
Cecal-6m-SM4	Smoke-Exposed	Male	SM	3.75214
Cecal-6m-SM5	Smoke-Exposed	Male	SM	2.81593
Cecal-6m-SM6	Smoke-Exposed	Male	SM	1.94298
Cecal-6m-SM7	Smoke-Exposed	Male	SM	2.35519
Cecal-6m-SM8	Smoke-Exposed	Male	SM	3.0543
Cecal-6m-SM9	Smoke-Exposed	Male	SM	3.57524
Cecal-6m-SOF1	Smoke-Exposed	Ov Female	SOF	1.22894
Cecal-6m-SOF2	Smoke-Exposed	Ov Female	SOF	2.1153
Cecal-6m-SOF3	Smoke-Exposed	Ov Female	SOF	3.40761
Cecal-6m-SOF4	Smoke-Exposed	Ov Female	SOF	2.63633
Cecal-6m-SOF5	Smoke-Exposed	Ov Female	SOF	3.60916
Cecal-6m-SOF6	Smoke-Exposed	Ov Female	SOF	2.47405
Cecal-6m-SOF7	Smoke-Exposed	Ov Female	SOF	2.1176
Cecal-6m-SOF8	Smoke-Exposed	Ov Female	SOF	2.35415
